# Supplementary material for: Fabrication of Super-Hydrophobic Microchannels via Strain-Recovery Deformations of Polystyrene and Oxygen Reactive Ion Etch
Source: Materials (Basel). 2013 Aug 19;6(8):3610–23. doi: 10.3390/ma6083610 (PMC5510054; doi:10.3390/ma6083610)
Supplement: Supplementary File 1 [file materials-06-03610-s001.zip]

Archive with 1 entries (1 files):
- supplementary.v2.MP4
